# Supplementary material for: Cellular Competency during Development Alters Evolutionary Dynamics in an Artificial Embryogeny Model
Source: Entropy (Basel). 2023 Jan 9;25(1):131. doi: 10.3390/e25010131 (PMC9858125; doi:10.3390/e25010131)
Supplement: Supplementary file 1 [file entropy-25-00131-s001.zip]

Archive with 1 entries (1 files):
- entropy-1880908-supplementary.pdf
